# Supplementary material for: Diversity of arthropods on Acacia mangium (Fabaceae) and production of this plant with dehydrated sewage sludge in degraded area
Source: R Soc Open Sci. 2020 Feb 26;7(2):191196. doi: 10.1098/rsos.191196 (PMC7062056; doi:10.1098/rsos.191196)
Supplement: Data supporting my manuscript 1 [file rsos191196supp1.xls]

## Sheet: Plan1
TR	BL	RSMAST	IBMAST	RSSUG	IBSUG	RSPOL	IBPOL	RSINTOT	IBINTOT	RSPREDPULG	IBPREDPULG	RSARAN	IBARAN	RSFORM	IBFORM
1	1	8	26.801	2	3.922	3	5.683	9	24.626	2	2.97	2	3.922	4	8.7
1	2	5	12.455	1	1.443	3	4.587	10	26.674	2	3.614	2	3.922	5	9.914
1	3	6	14.709	4	9.824	1	1.443	8	18.281	1	.	2	3.614	4	7.508
1	4	2	3.922	3	7.039	2	3.614	7	13.501	0	.	3	5.683	3	6.611
1	5	4	9.824	3	7.039	1	1.443	11	23.354	3	4.169	2	3.614	5	9.896
1	6	4	9.86	2	3.922	0	.	11	17.963	1	.	4	7.686	5	7.889
1	7	1	1.443	3	.	0	.	9	14.312	2	3.614	2	3.922	5	9.217
1	8	2	3.922	2	3.922	0	.	6	5.485	1	1.443	2	3.922	3	2.905
1	9	2	3.922	2	3.922	2	3.614	8	18.419	2	3.614	2	3.922	4	7.92
1	10	4	10.66	0	.	2	2.764	9	18.654	0	.	3	6.609	4	6.655
1	11	1	1.443	1	1.443	0	.	7	17.96	1	1.443	3	.	3	5.805
1	12	3	6.207	3	5.683	2	3.247	12	16.026	3	3.265	3	6.466	5	7.809
1	13	3	5.683	3	7.039	1	1.443	7	13.998	1	1.443	1	1.443	4	7.479
1	14	3	7.039	3	.	1	1.443	9	16.153	2	2.607	2	3.614	4	6.476
1	15	1	.	0	.	0	.	3	6.466	1	.	0	.	2	3.922
1	16	3	5.683	0	.	0	.	3	6.953	0	.	0	.	3	6.953
1	17	1	1.443	2	3.922	2	3.922	9	22.351	2	2.607	2	3.922	4	9.294
1	18	4	10.66	2	3.922	1	1.443	9	19.419	1	1.443	3	7.039	5	9.931
1	19	1	1.443	4	9.824	2	3.922	8	19.374	1	1.443	1	1.443	5	10.445
1	20	2	3.247	2	3.922	2	3.614	10	15.79	1	1.443	3	6.466	5	7.86
1	21	2	3.922	7	18.483	3	6.207	8	2.473	1	1.443	2	3.922	4	1.928
1	22	6	17.576	4	10.66	0	.	8	2.193	1	1.443	2	3.922	4	1.963
1	23	1	1.443	0	.	2	3.614	7	17.18	1	1.443	2	3.922	2	3.887
1	24	0	.	0	.	0	.	1	1.443	0	.	1	1.443	0	.
2	1	3	6.207	4	6.086	2	3.809	8	12.77	1	1.443	2	3.922	3	5.028
2	2	1	1.443	4	9.106	2	3.614	5	3.404	1	1.443	1	1.443	2	3.864
2	3	3	1.806	2	3.247	2	1.802	7	8.855	0	.	2	3.614	4	5.228
2	4	3	1.744	4	6.392	2	2.386	7	9.838	1	.	1	1.443	5	7.299
2	5	1	1.443	2	3.614	2	3.922	9	20.206	1	1.443	2	3.922	5	8.682
2	6	2	3.614	1	1.443	2	.	7	15.752	0	.	2	3.614	5	10.095
2	7	5	12.117	0	.	1	.	9	24.378	2	3.614	1	1.443	5	12.224
2	8	2	3.922	3	7.039	2	.	10	11.867	3	7.039	4	9.86	3	2.604
2	9	5	7.338	1	1.443	2	3.887	12	3.753	1	1.443	3	5.683	5	2.271
2	10	1	1.443	2	.	2	3.247	7	3.758	1	.	1	1.443	4	2.997
2	11	2	1.658	1	1.443	1	.	6	9.006	1	1.443	0	.	4	6.44
2	12	7	4.101	6	9.627	2	3.922	15	27.233	3	4.429	3	6.466	6	9.534
2	13	4	1.782	3	6.609	2	2.306	11	13.864	3	5.683	1	1.443	6	9.944
2	14	4	10.66	0	.	2	3.922	9	5.994	1	1.443	3	5.044	5	3.394
2	15	0	.	2	.	0	.	2	2.764	0	.	0	.	2	2.764
2	16	3	6.466	2	.	0	.	7	10.956	1	.	2	.	3	4.63
2	17	3	5.044	6	9.833	1	1.443	11	5.687	2	3.614	2	3.614	5	4
2	18	5	13.497	2	3.922	2	1.992	9	3.99	2	3.809	1	1.443	5	2.652
2	19	2	3.922	2	3.922	1	1.443	8	7.812	1	1.443	2	3.922	5	5.382
2	20	4	1.683	3	6.466	2	2.485	9	7.3	2	3.922	2	3.247	5	4.474
2	21	3	7.039	3	6.466	2	2.239	8	5.643	1	1.443	2	3.922	5	4.06
2	22	3	2.152	2	3.614	3	.	10	10.842	1	1.443	3	7.039	5	7.448
2	23	5	3.391	5	.	1	1.443	8	9.193	1	1.443	1	1.443	5	5.648
2	24	5	.	2	.	2	.	6	15.239	1	.	1	1.443	4	.
